# Supplementary material for: Feasibility and acceptability of SEPA+PrEP: An HIV prevention intervention to increase PrEP knowledge, initiation, and persistence among cisgender heterosexual Hispanic women
Source: PLoS One. 2024 Jan 2;19(1):e0296080. doi: 10.1371/journal.pone.0296080 (PMC10760780; doi:10.1371/journal.pone.0296080)
Supplement: S1 Data — (XLSX) [file pone.0296080.s007.xlsx]

## Sheet: Quantitative Data
Participant ID Number	Age	Country of birth	Years living in the US	Marital Status	Religion	Years of Education	Currently working	Last month, what was the total amount of money that you and your family lived on, including a public fund? (provide an estimate of monthly household income in after-tax dollars.)	People living in the US with that money	Medical Insurance	How worried are you about contracting HIV/AIDS	How often did you use condoms when you had vaginal sex with your main partners in the last 3 months?	How many times have you been tested for HIV?	What were the main reasons that made it easier for you to get tested for HIV? (Check all that apply)	Have you heard about pre-exposure prophylaxis or PrEP?
47	39	Mexico	19	Divorced	Roman catholic	7	Yes	1600	4	No	I have none concern	Never	3	Other	No
46	46	USA	46	Married	Roman catholic	14	Yes	3000	4	Yes	I have none concern	Never	4	In a prenatal program they recommended that she take the test	No
45	27	El Salvador	20	Married	Christian	12	NO	3000	3	No	I have none concern	Always	2	She knew she could take the test and have the result the same day, In a prenatal program they recommended that she take the test	No
44	46	USA	40	Married	Roman catholic	12	Yes	4000	5	Yes	I have none concern	Never	2	Other	No
01	31	Mexico	26	Married	Roman catholic	12	Yes	3600	7	Yes	I have none concern	Never	4	In a prenatal program they recommended that she take the test	No
02	46	Dominican Republic	18	Married	None	12	NO	3000	5	Yes	More or less worried	Never	10	In a prenatal program they recommended that she take the test. Taking the test was recommended by a doctor / nurse	No
03	39	El Salvador	8	In a relation but not married	Christian	6	Yes	2500	5	No	Very worried	Never	8	Radio or television messages. She was worried about previous sexual contact. In a prenatal program they recommended that she take the test, other	No
04	31	Mexico	11	Married	Roman catholic	12	NO	400	5	No	I have none concern	Never	10	Taking the test was recommended by a doctor / nurse	No
05	48	Mexico	24	Yesngle	Roman catholic	6	Yes	2400	4	No	More or less worried	Less than half the time	1	Know that treatment was available. Know that the test results would be confidential. She knew she could take the test and have the result the same day. In a prenatal program they recommended that she take the test	No
06	38	Mexico	18	Married	Roman catholic	12	Yes	3000	5	No	More or less worried	Never	5	Know that treatment was available. She knew she could take the test and have the result the same day. In a prenatal program they recommended that she take the test. Taking the test was recommended by a doctor / nurse	No
07	41	Mexico	20	Married	Roman catholic	9	Yes	1300	4	No	I have none concern	Always	ANUAL	In a prenatal program they recommended that she take the test. Taking the test was recommended by a doctor / nurse	No
08	38	Mexico	24	In a relation but not married	Roman catholic	10	Yes	2500	5	No	More or less worried	Half the time	6	Knowing that test results would be confidential. In a prenatal program they recommended that she take the test. Taking the test was recommended by a doctor / nurse	No
09	45	Mexico	20	Married	Roman catholic	12	Yes	3100	4	Yes	More or less worried	Never	0	Other	No
10	48	Guatemala	9	In a relation but not married	Christian	12	Yes	1000	3	No	I have none concern	Never	3	Knowing that treatment was available. Knowing that test results would be confidential. In a prenatal program they recommended that she take the test. It was necessary to take the test to donate blood	No
11	33	Guatemala	17	Married	Christian	6	NO	800	5	No	I have none concern	Never	3	Knowing that the test results would be confidential. You were encouraged by someone who had been tested. Your partner, family or friends advised you to take the test. In a prenatal program they recommended that she take the test. Taking the test was recommended by a doctor / nurse	No
12	26	Guatemala	10	Married	Christian	3	Yes	2150	4	No	I have none concern	Less than half the time	0	Other	No
13	30	Guatemala	8	Married	Christian	12	Yes	1000	5	No	I have none concern	Never	1	Knowing that the test results would be confidential. Your partner, family or friends advised you to take the test. In a prenatal program they recommended that she take the test. Taking the test was recommended by a doctor / nurse	No
14	46	Mexico	20	In a relation but not married	Roman catholic	6	Yes	2500	6	Yes	More or less worried	Never	4	She was sick. Other	No
15	37	Mexico	19	Married	Christian	0	NO	2000	5	No	More or less worried	Never	1	Knowing that the treatment was available,Knowing that you could take the test and have the result the same day. Other	No
16	23	Mexico	19	In a relation but not married	Christian	12	Yes	3000	1	Yes	Very worried	Never	0	I was worried about previous sexual contact. Other	No
17	48	Mexico	27	Married	Roman catholic	1	NO	700	3	No	More or less worried	More than half the time	1	Taking the test was recommended by a doctor / nurse	No
18	25	USA	25	Married	Christian	12	NO	1000	2	Yes	I have none concern	Half the time	11	Taking the test was recommended by a doctor / nurse	No
19	35	Mexico	15	In a relation but not married	None	15	NO	1000	2	No	I have none concern	Never	3	It was necessary to take the test to donate blood	No
20	38	Mexico	23	Married	Christian	12	Yes	4000	5	Yes	I have none concern	Never	20	Taking the test was recommended by a doctor / nurse	No
21	35	Mexico	31	In a relation but not married	Christian	15	Yes	2400	5	No	I have none concern	Never	4	In a prenatal program they recommended that she take the test,Hacerse el test le fue recomendado por un médico / enfermero	No
22	49	Mexico	20	Married	Roman catholic	6	NO	2000	4	Yes	More or less worried	Never	2	Taking the test was recommended by a doctor / nurse	No
23	49	Mexico	30	Married	None	5	Yes	1000	3	No	More or less worried	Never	5	In a prenatal program they recommended that she take the test. Taking the test was recommended by a doctor / nurse	No
24	38	Mexico	1.25	In a relation but not married	Roman catholic	12	Yes	3200	5	No	I have none concern	Less than half the time	3	I knew I could take the test and have the result the same day.	No
25	48	Colombia	21	Divorced	Roman catholic	20	Yes	3000	4	Yes	I have none concern	Always	1	Other	No
26	43	El Salvador	0.666667	In a relation but not married	Roman catholic	9	NO	1400	4	Yes	I have none concern	Never	3	In a prenatal program they recommended that she take the test.Other	No
27	18	USA	10	In a relation but not married	None	11	Yes	1600	5	Yes	I have none concern	Never	0	Hacerse el test le fue recomendado por un médico / enfermero	No
29	43	Mexico	31	In a relation but not married	None	6	NO	1200	4	Yes	More or less worried	Never	2	In a prenatal program they recommended that she take the test. Other	No
30	23	Mexico	1.83333	Yesngle	None	11	Yes	2000	2	No	More or less worried	Always	2	In a prenatal program they recommended that she take the test	No
31	35	Honduras	4	In a relation but not married	Christian	12	NO	2000	4	No	More or less worried	Never	5	In a prenatal program they recommended that she take the test. It was necessary to take the test to donate blood	No
33	45	Guatemala	16	Yesngle	Evangelical/Pentecostal	3	NO	1000	7	No	More or less worried	Half the time	5	She knew she could take the test and have the result the same day. In a prenatal program they recommended that she take the test	No
28	28	Mexico	10	In a relation but not married	Roman catholic	12	NO	2400	5	No	More or less worried	Always	3	In a prenatal program they recommended that she take the test	No
34	40	Guatemala	19	Yesngle	Roman catholic	3	Yes	1400	3	No	I have none concern	Never	3	Other	No
36	35	Mexico	15	In a relation but not married	Roman catholic	6	Yes	2000	8	No	I have none concern	Never	2	Other	No
37	46	Mexico	15	Married	Roman catholic	6	NO	2000	4	No	More or less worried	Never	30	Know that the test results would be confidential. She knew she could take the test and have the result the same day. In a prenatal program they recommended that she take the test. Doing the test was recommended by a doctor / nurse	No
38	30	Guatemala	0.0833333	Yesngle	Evangelical/Pentecostal	16	Yes	1680	1	No	I have none concern	Never	2	In a prenatal program they recommended that she take the test. Other	No
39	37	El Salvador	23	Yesngle	Christian	12	Yes	1500	5	Yes	I have none concern	Never	5	In a prenatal program they recommended that she take the test. Taking the test was recommended by a doctor / nurse	No
42	25	El Salvador	15	In a relation but not married	None	11	Yes	800	6	No	I have none concern	More than half the time	2	I was worried about previous sexual contact. Your partner, family or friends advised you to take the test	No
43	41	Guatemala	4	In a relation but not married	Roman catholic	3	Yes	1500	3	Yes	I have none concern	Never	1	Other	No
41	24	Dominican Republic	11	Yesngle	None	11	Yes	900	3	No	Very worried	Never	2	I was worried about previous sexual contact	No

## Sheet: Feasibility & Acceptability
Por favor indica tu grado de satisfaccion con la informacion entregada en la intervencion.	Por favor indica tu grado de satisfacci√≥n con las actividades de la intervenci√≥n SEPA+PrEP	Mi entendimiento/comprension de la informacion que fue presentada en las sesiones de SEPA+PrEP	Mi nivel de comodidad con los ejemplos y fotos usadas en las sesiones de SEPA+PrEP	Las sesiones de SEPA+PrEP incluyes temas y problemas que las personas como yo enfrentan.	Por favor indica tu grado de satisfaccion con el facilitador (es) de las sesiones de SEPA+PrEP	¿Las sesiones de SEPA+PrEP cumplieron con tus expectativas iniciales?	¿Como te sentiste participando en las sesiones de SEPA+PrEP?	¿Si ofrecieramos otros programas como SEPA+PrEP te gustar√≠a participar?	¿Le recomendarias SEPA+PrEP a sus amigas?	¿Te gustaría que las sesiones de SEPA+PrEP se realizara on-line?
Muy satisfecho	Muy satisfecho	Alta	Neutral	Neutral	Muy satisfecho	No (Por favor explique)	Muy satisfecho	Si	1. Si	1. Si
Muy satisfecho	Muy satisfecho	Muy Alta	Muy Alta	Yes	Muy satisfecho	Si	Muy satisfecho	Si	1. Si	1. Si
Muy satisfecho	Muy satisfecho	Muy Alta	Muy Alta	Yes	Muy satisfecho	Si	Muy satisfecho	Si	1. Si	1. Si
Muy satisfecho	Muy satisfecho	Muy Alta	Muy Alta	Yes	Muy satisfecho	Si	Muy satisfecho	Si	1. Si	1. Si
Muy satisfecho	Muy satisfecho	Muy Alta	Muy Alta	Yes	Muy satisfecho	Si	Muy satisfecho	Si	1. Si	1. Si
Muy satisfecho	Muy satisfecho	Muy Alta	Muy Alta	Yes	Muy satisfecho	Si	Muy satisfecho	Si	1. Si	1. Si
Muy satisfecho	Muy satisfecho	Muy Alta	Muy Alta	Yes	Muy satisfecho	Parcialmente (Por favor explique)	Muy satisfecho	Si	1. Si	1. Si
Muy satisfecho	Muy satisfecho	Muy Alta	Muy Alta	Yes	Muy satisfecho	Si	Muy satisfecho	Si	1. Si	2. Neutral
Muy satisfecho	Muy satisfecho	Muy Alta	Muy Alta	Yes	Muy satisfecho	Si	Muy satisfecho	Si	1. Si	1. Si
Muy satisfecho	Muy satisfecho	Muy Alta	Muy Alta	Yes	Muy satisfecho	Si	Muy satisfecho	Si	1. Si	1. Si
Muy satisfecho	Muy satisfecho	Muy Baja	Muy Baja	Yes	Muy satisfecho	Si	Muy satisfecho	Si	1. Si	1. Si
Muy satisfecho	Muy satisfecho	Muy Alta	Muy Alta	Yes	Muy satisfecho	Si	Muy satisfecho	Si	1. Si	1. Si
Muy satisfecho	Muy satisfecho	Muy Alta	Muy Alta	Yes	Muy satisfecho	Si	Muy satisfecho	Si	1. Si	1. Si
Muy satisfecho	Muy satisfecho	Muy Alta	Alta	Yes	Muy satisfecho	Si	Muy satisfecho	Si	1. Si	No
Muy satisfecho	Muy satisfecho	Muy Alta	Muy Alta	Yes	Muy satisfecho	Si	Muy satisfecho	Si	1. Si	No
Muy satisfecho	Muy satisfecho	Muy Alta	Muy Alta	Neutral	Muy satisfecho	Parcialmente (Por favor explique)	Muy Insatisfecho	Si	1. Si	No
Muy satisfecho	Muy satisfecho	Muy Alta	Muy Alta	Neutral	Muy satisfecho	Parcialmente (Por favor explique)	Muy satisfecho	Si	1. Si	No
Muy satisfecho	Muy satisfecho	Muy Alta	Muy Alta	Yes		Si	Muy satisfecho	Si	1. Si	No
Muy satisfecho	Muy satisfecho	Muy Baja	Muy Baja		Muy satisfecho	Si	Muy satisfecho	Si	1. Si	1. Si
Muy satisfecho	Muy satisfecho	Neutral	Muy Alta	Yes	Muy satisfecho	Si	Muy satisfecho	Si	1. Si	1. Si
Satisfecho	Satisfecho	Alta	Muy Alta	Yes	Muy satisfecho	Si	Satisfecho	Si	1. Si	1. Si
Muy satisfecho	Muy satisfecho	Alta	Alta	Yes	Muy satisfecho	Si	Muy satisfecho	Si	1. Si	1. Si
Muy satisfecho	Muy satisfecho	Alta	Muy Alta	Yes	Muy satisfecho	Si	Muy satisfecho	Si	1. Si	1. Si
Muy satisfecho	Muy satisfecho	Alta	Alta	No (please explain)	Muy satisfecho	Si	Muy satisfecho	Si	1. Si	1. Si
Muy satisfecho	Satisfecho	Alta	Alta		Muy satisfecho	Si	Muy satisfecho	Si	1. Si	2. Neutral
Muy satisfecho	Muy satisfecho	Muy Alta	Muy Alta	Neutral	Muy satisfecho	Si	Muy satisfecho	Si	1. Si	2. Neutral
Muy satisfecho	Muy satisfecho	Muy Alta	Muy Alta	Yes	Muy satisfecho	Si	Muy satisfecho	Si	1. Si	2. Neutral
Muy satisfecho	Muy satisfecho	Alta	Muy Alta	Neutral	Muy satisfecho	Si	Muy satisfecho	Si	1. Si	1. Si
Muy satisfecho	Muy satisfecho	Neutral	Alta	Neutral	Muy satisfecho	Si	Muy satisfecho	Si	1. Si	No
Satisfecho	Satisfecho	Alta	Alta	Yes	Muy satisfecho	Si	Muy satisfecho	Si	1. Si	No
Muy satisfecho	Muy satisfecho	Alta	Alta	Yes	Muy satisfecho	Si	Muy satisfecho	Si	1. Si	No
Muy satisfecho	Muy satisfecho	Alta	Baja	Yes	Neutral	Si	Satisfecho	Si	1. Si	No
Muy satisfecho	Satisfecho	Alta	Alta	Yes	Satisfecho	Si	Satisfecho	Si	1. Si	No
Muy satisfecho	Muy satisfecho	Alta	Alta	Yes	Muy satisfecho	Si	Muy satisfecho	Si	1. Si	No
Muy satisfecho	Muy satisfecho	Alta	Neutral	Neutral	Muy satisfecho	Si	Muy satisfecho	Si	1. Si	No
Muy satisfecho	Muy satisfecho	Neutral	Muy Alta	Yes	Muy satisfecho	Si	Muy satisfecho	Si	1. Si	2. Neutral
Satisfecho	Satisfecho	Alta	Muy Alta	Yes	Satisfecho	Si	Muy satisfecho	Si	1. Si	2. Neutral
Muy satisfecho	Satisfecho	Alta	Alta	Neutral	Satisfecho	Si	Muy satisfecho	Si	1. Si	2. Neutral
Muy satisfecho	Muy satisfecho	Muy Alta	Muy Alta	Yes	Muy satisfecho	Si	Muy satisfecho	Si	1. Si	2. Neutral
Muy satisfecho	Satisfecho	Alta	Muy Alta	Yes	Muy satisfecho	Si	Muy satisfecho	Si	1. Si	2. Neutral
Muy satisfecho	Muy satisfecho	Muy Alta	Muy Alta	Yes	Muy satisfecho	Si	Muy satisfecho	Si	1. Si	1. Si
Muy satisfecho	Muy satisfecho	Muy Alta	Muy Alta	Yes	Muy satisfecho	Si	Muy satisfecho	Si	1. Si	No
Muy satisfecho	Muy satisfecho	Muy Alta	Muy Alta	Yes	Muy satisfecho	Si	Muy satisfecho	Si	1. Si	1. Si
Muy satisfecho	Muy satisfecho	Alta	Muy Alta	Yes	Muy satisfecho	Si	Muy satisfecho	Si	1. Si	1. Si
